# Supplementary material for: Cognitive Functioning and Nail Salon Occupational Exposure among Vietnamese Immigrant Women in Northern California
Source: Int J Environ Res Public Health. 2022 Apr 12;19(8):4634. doi: 10.3390/ijerph19084634 (PMC9032223; doi:10.3390/ijerph19084634)
Supplement: Supplementary file 1 [file ijerph-19-04634-s001.zip]

Archive with 1 entries (1 files):
- ijerph-1596235-supplementary.pdf
